# Supplementary material for: Stathmin involvement in the maternal embryonic leucine zipper kinase pathway in glioblastoma
Source: Proteome Sci. 2016 Mar 11;14:6. doi: 10.1186/s12953-016-0094-9 (PMC4788929; doi:10.1186/s12953-016-0094-9)
Supplement: Additional file 1: Table S1. — Table of differentially expressed proteins in U87MG transfected with siRNA for MELK compared with U87MG transfected with non-target control analyzed by proteomics. (XLS 79 kb) [file 12953_2016_94_MOESM1_ESM.xls]

## Sheet: Protein Id
	spot id	prot_acc	prot_desc	prot_score	prot_mass	prot_matches	prot_cover	prot_pi	pep_query	pep_rank	pep_isbold	pep_exp_mz	pep_exp_mr	pep_exp_z	pep_calc_mr	pep_delta	pep_start	pep_end	pep_miss	pep_score	pep_expect	pep_res_before	pep_seq	pep_res_after	pep_var_mod	pep_var_mod_pos	pep_scan_title
siRNA MELK	1	ANXA2_HUMAN	Annexin A2	1003	38832	13	41.6	7.57	25	1	1	1036.13	1035.12	1	1035.22	-0.0929	213	220	0	63.11	2.9e-05	K	WISIMTER	S			~Set24_MSMS_0001-I15-1036_0001~
	1	ANXA2_HUMAN	Annexin A2	1003	38832	13	41.6	7.57	57	1	1	1087.14	1086.13	1	1086.11	0.0186	29	37	0	44.39	0.0022	K	AYTNFDAER	D			~Set24_MSMS_0001-I15-1087_0001~
	1	ANXA2_HUMAN	Annexin A2	1003	38832	13	41.6	7.57	65	1	1	1112.22	1111.21	1	1111.21	0.0015	69	77	0	55.05	0.00016	R	QDIAFAYQR	R			~Set24_MSMS_0001-I15-1112_0001~
	1	ANXA2_HUMAN	Annexin A2	1003	38832	13	41.6	7.57	92	1	1	1226.32	1225.31	1	1225.26	0.0482	158	168	0	47.44	0.00097	K	DIISDTSGDFR	K			~Set24_MSMS_0001-I15-1226_0001~
	1	ANXA2_HUMAN	Annexin A2	1003	38832	13	41.6	7.57	95	1	1	1245.37	1244.37	1	1244.31	0.0547	136	145	0	78.11	8.8e-07	R	TNQELQEINR	V			~Set24_MSMS_0001-I15-1245_0001~
	1	ANXA2_HUMAN	Annexin A2	1003	38832	13	41.6	7.57	118	1	1	1422.52	1421.52	1	1421.55	-0.0337	314	324	0	63.29	2.1e-05	K	SLYYYIQQDTK	G			~Set24_MSMS_0001-J15-1422_0001~
	1	ANXA2_HUMAN	Annexin A2	1003	38832	13	41.6	7.57	124	1	1	1461.57	1460.56	1	1460.61	-0.0466	234	245	0	85.76	1.4e-07	K	SYSPYDMLESIR	K			~Set24_MSMS_0001-I15-1461_0001~
	1	ANXA2_HUMAN	Annexin A2	1003	38832	13	41.6	7.57	132	1	1	1543.81	1542.8	1	1542.73	0.0686	50	63	0	99.84	4.6e-09	K	GVDEVTIVNILTNR	S			~Set24_MSMS_0001-I15-1543_0001~
	1	ANXA2_HUMAN	Annexin A2	1003	38832	13	41.6	7.57	147	1	1	1778.96	1777.96	1	1777.95	0.0097	120	135	0	126.18	9.1e-12	K	GLGTDEDSLIEIICSR	T			~Set24_MSMS_0001-I15-1778_0001~
	1	ANXA2_HUMAN	Annexin A2	1003	38832	13	41.6	7.57	159	1	1	1812.97	1811.96	1	1811.9	0.0608	153	168	1	77.13	6.9e-07	K	TDLEKDIISDTSGDFR	K			~Set24_MSMS_0001-J15-1812_0001~
	1	ANXA2_HUMAN	Annexin A2	1003	38832	13	41.6	7.57	160	1	1	1846.01	1845	1	1844.97	0.0319	11	28	0	82.03	2.3e-07	K	LSLEGDHSTPPSAYGSVK	A			~Set24_MSMS_0001-J15-1845_0001~
	1	ANXA2_HUMAN	Annexin A2	1003	38832	13	41.6	7.57	168	1	1	1910.08	1909.07	1	1908.97	0.1044	180	196	0	136.72	7.3e-13	R	AEDGSVIDYELIDQDAR	D			~Set24_MSMS_0001-I15-1909_0001~
	1	ANXA2_HUMAN	Annexin A2	1003	38832	13	41.6	7.57	172	1	1	2066.22	2065.21	1	2065.16	0.0583	179	196	1	48.19	0.00047	R	RAEDGSVIDYELIDQDAR	D			~Set24_MSMS_0001-J15-2065_0001~
siRNA MELK	2	TCPG_HUMAN	T-complex protein 1 subunit gamma	395	61104	9	19.4	6.1	80	1	1	1167.43	1166.42	1	1166.37	0.0518	439	449	0	52.28	0.00031	R	AVAQALEVIPR	T			~Set24_MSMS_0001-K17-1167_0001~
	2	TCPG_HUMAN	T-complex protein 1 subunit gamma	395	61104	9	19.4	6.1	85	1	1	1186.45	1185.44	1	1185.41	0.0295	508	518	0	69.89	6.3e-06	K	TAVETAVLLLR	I			~Set24_MSMS_0001-K17-1186_0001~
	2	TCPG_HUMAN	T-complex protein 1 subunit gamma	395	61104	9	19.4	6.1	94	1	1	1235.32	1234.32	1	1234.41	-0.0901	390	399	0	17.21	1.1	R	NLQDAMQVCR	N			~Set24_MSMS_0001-K17-1235_0001~
	2	TCPG_HUMAN	T-complex protein 1 subunit gamma	395	61104	9	19.4	6.1	108	1	1	1334.51	1333.5	1	1333.51	-0.0107	450	461	0	19.43	0.61	R	TLIQNCGASTIR	L			~Set24_MSMS_0001-L17-1334_0001~
	2	TCPG_HUMAN	T-complex protein 1 subunit gamma	395	61104	9	19.4	6.1	109	1	1	1338.45	1337.45	1	1337.5	-0.0567	428	438	0	34.48	0.017	K	AMTGVEQWPYR	A			~Set24_MSMS_0001-K17-1338_0001~
	2	TCPG_HUMAN	T-complex protein 1 subunit gamma	395	61104	9	19.4	6.1	113	1	1	1377.56	1376.55	1	1376.47	0.082	249	260	1	23.09	0.23	K	KGESQTDIEITR	E			~Set24_MSMS_0001-L17-1377_0001~
	2	TCPG_HUMAN	T-complex protein 1 subunit gamma	395	61104	9	19.4	6.1	117	1	1	1404.56	1403.56	1	1403.61	-0.0484	295	306	0	69.54	5.4e-06	K	GISDLAQHYLMR	A			~Set24_MSMS_0001-K17-1404_0001~
	2	TCPG_HUMAN	T-complex protein 1 subunit gamma	395	61104	9	19.4	6.1	120	1	1	1429.64	1428.63	1	1428.65	-0.0226	204	216	0	87.16	9.5e-08	K	IPGGIIEDSCVLR	G			~Set24_MSMS_0001-K17-1429_0001~
	2	TCPG_HUMAN	T-complex protein 1 subunit gamma	395	61104	9	19.4	6.1	133	1	1	1548.72	1547.71	1	1547.77	-0.062	168	181	0	25.48	0.12	R	WSSLACNIALDAVK	M			~Set24_MSMS_0001-L17-1548_0001~
siRNA MELK	3	PSME2_HUMAN	Proteasome activator complex subunit 2	356	27532	5	28.5	5.44	23	1	1	1024.08	1023.08	1	1023.05	0.0227	195	203	0	39.29	0.0068	R	DEAAYGELR	A			~Set24_MSMS_0001-I18-1024_0001~
	3	PSME2_HUMAN	Proteasome activator complex subunit 2	356	27532	5	28.5	5.44	29	1	1	1051.08	1050.07	1	1050.15	-0.0737	181	188	0	18.19	0.91	K	ETHVMDYR	A			~Set24_MSMS_0001-I18-1050_0001~
	3	PSME2_HUMAN	Proteasome activator complex subunit 2	356	27532	5	28.5	5.44	141	1	1	1687.82	1686.81	1	1686.82	-0.0038	22	34	0	78.88	5.2e-07	R	QNLFQEAEEFLYR	F			~Set24_MSMS_0001-I18-1687_0001~
	3	PSME2_HUMAN	Proteasome activator complex subunit 2	356	27532	5	28.5	5.44	166	1	1	1899.09	1898.08	1	1898.12	-0.0367	211	226	0	127.26	6.5e-12	R	AFYAELYHIISSNLEK	I			~Set24_MSMS_0001-I18-1898_0001~
	3	PSME2_HUMAN	Proteasome activator complex subunit 2	356	27532	5	28.5	5.44	201	1	1	2532.89	2531.88	1	2531.85	0.0288	40	61	0	92.8	1.2e-08	K	IIYLNQLLQEDSLNVADLTSLR	A			~Set24_MSMS_0001-I18-2531_0001~
siRNA MELK	4	STIP1_HUMAN	Stress-induced-phosphoprotein 1	325	63266	6	13.8	6.4	1	2	1	900.98	899.973	1	900.031	-0.0582	154	160	0	23.27	0.28	R	ELIEQLR	N			~Set24_MSMS_0001-I20-900_0001~
	4	STIP1_HUMAN	Stress-induced-phosphoprotein 1	325	63266	6	13.8	6.4	21	1	1	1005.07	1004.06	1	1004.14	-0.0824	79	87	0	42.69	0.0035	K	AAALEFLNR	F			~Set24_MSMS_0001-I20-1005_0001~
	4	STIP1_HUMAN	Stress-induced-phosphoprotein 1	325	63266	6	13.8	6.4	62	1	1	1101.2	1100.2	1	1100.38	-0.1779	534	543	0	45.16	0.002	K	LMDVGLIAIR	-			~Set24_MSMS_0001-I20-1101_0001~
	4	STIP1_HUMAN	Stress-induced-phosphoprotein 1	325	63266	6	13.8	6.4	127	1	1	1489.56	1488.56	1	1488.68	-0.1233	352	364	0	69.61	4.9e-06	R	LAYINPDLALEEK	N			~Set24_MSMS_0001-I20-1489_0001~
	4	STIP1_HUMAN	Stress-induced-phosphoprotein 1	325	63266	6	13.8	6.4	165	1	1	1890.84	1889.84	1	1890.17	-0.3315	489	505	0	53.1	0.00017	R	AMADPEVQQIMSDPAMR	L			~Set24_MSMS_0001-I20-1890_0001~
	4	STIP1_HUMAN	Stress-induced-phosphoprotein 1	325	63266	6	13.8	6.4	173	1	1	2068.08	2067.07	1	2067.28	-0.2076	14	32	0	90.69	2.6e-08	K	ALSVGNIDDALQCYSEAIK	L			~Set24_MSMS_0001-J20-2067_0001~
siRNA MELK	5	ENOG_HUMAN	Gamma-enolase	246	47610	4	11.1	4.91	134	1	1	1571.74	1570.73	1	1570.81	-0.077	240	253	0	79.25	5.5e-07	K	IVIGMDVAASEFYR	D			~Set24_MSMS_0001-K16-1571_0001~
	5	ENOG_HUMAN	Gamma-enolase	246	47610	4	11.1	4.91	157	1	0	1805.99	1804.98	1	1804.99	-0.0141	33	50	0	96.8	7.6e-09	R	AAVPSGASTGIYEALELR	D			~Set24_MSMS_0001-K19-1805_0001~
	5	ENOG_HUMAN	Gamma-enolase	246	47610	4	11.1	4.91	158	1	0	1806.02	1805.01	1	1804.99	0.0189	33	50	0	32.89	0.019	R	AAVPSGASTGIYEALELR	D			~Set24_MSMS_0001-K16-1805_0001~
	5	ENOG_HUMAN	Gamma-enolase	246	47610	4	11.1	4.91	162	1	1	1860.06	1859.05	1	1859.04	0.0064	270	285	0	69.83	4e-06	R	YITGDQLGALYQDFVR	D			~Set24_MSMS_0001-K16-1859_0001~
	6	ALDR_HUMAN	Aldose reductase	101	36252	3	11.4	6.51	66	1	1	1121.31	1120.31	1	1120.3	0.0066	70	78	1	28.16	0.089	K	REELFIVSK	L			~Set24_MSMS_0001-K15-1121_0001~
siRNA MELK	6	ALDR_HUMAN	Aldose reductase	101	36252	3	11.4	6.51	69	1	1	1137.2	1136.2	1	1136.28	-0.0825	79	86	0	22.84	0.3	K	LWCTYHEK	G			~Set24_MSMS_0001-K15-1137_0001~
	6	ALDR_HUMAN	Aldose reductase	101	36252	3	11.4	6.51	194	1	1	2267.43	2266.43	1	2266.48	-0.0566	276	294	0	50.37	0.00025	K	VFDFELSSQDMTTLLSYNR	N			~Set24_MSMS_0001-K15-2266_0001~
siRNA MELK	7	ATP5H_HUMAN	ATP synthase subunit d, mitochondrial	152	18548	4	24.2	5.21	37	1	1	1093.48	1092.48	1	1093.15	-0.6714	33	41	0	40.02	0.014	K	SWNETLTSR	L			~Out15_MSMS_0001-C18-1093_0001~
	7	ATP5H_HUMAN	ATP synthase subunit d, mitochondrial	152	18548	4	24.2	5.21	93	1	1	1556.79	1555.78	1	1556.72	-0.9351	150	161	0	37.28	0.03	K	YPYWPHQPIENL	-			~Out16_MSMS0029_0001-D18-1557_0001~
	7	ATP5H_HUMAN	ATP synthase subunit d, mitochondrial	152	18548	4	24.2	5.21	98	1	1	1684.82	1683.82	1	1684.89	-1.0731	149	161	1	49.23	0.0016	K	KYPYWPHQPIENL	-			~Out15_MSMS_0001-C18-1685_0001~
	7	ATP5H_HUMAN	ATP synthase subunit d, mitochondrial	152	18548	4	24.2	5.21	109	1	1	1933.08	1932.07	1	1932.18	-0.1096	42	58	0	25.6	0.38	R	LAALPENPPAIDWAYYK	A			~Out16_MSMS0029_0001-D18-1933_0001~
siRNA MELK	8	STMN1_HUMAN	Stathmin	145	17302	2	16.8	5.76	67	1	1	1326.59	1325.58	1	1326.49	-0.9114	30	41	0	62.89	8.4e-05	K	ESVPEFPLSPPK	K			~Out16_MSMS0029_0001-B17-1327_0001~
	8	STMN1_HUMAN	Stathmin	145	17302	2	16.8	5.76	73	1	1	1388.57	1387.56	1	1388.57	-1.0046	15	27	0	81.94	1.1e-06	R	ASGQAFELILSPR	S			~Out15_MSMS_0001-A17-1389_0001~
siRNA MELK	9	C1QBP_HUMAN	Complement component 1 Q subcomponent-binding protein, mitochondrial	141	31761	2	9.9	4.74	89	1	1	1513.49	1512.48	1	1513.56	-1.0781	208	220	0	104.22	4.8e-09	R	EVSFQSTGESEWK	D			~Out15_MSMS_0001-A20-1513_0001~
	9	C1QBP_HUMAN	Complement component 1 Q subcomponent-binding protein, mitochondrial	141	31761	2	9.9	4.74	95	1	1	1622.61	1621.61	1	1621.77	-0.1607	105	119	0	36.8	0.025	K	MSGGWELELNGTEAK	L			~Out15_MSMS_0001-A20-1623_0001~
siRNA MELK	10	TPP1_HUMAN	Tripeptidyl-peptidase 1	139	61761	4	10.7	6.01	83	10	1	1474.71	1473.71	1	1474.62	-0.9161	246	259	0	9.52	18	R	LFGGNFAHQASVAR	V			~Out15_MSMS_0001-C17-1475_0001~
	10	TPP1_HUMAN	Tripeptidyl-peptidase 1	139	61761	4	10.7	6.01	91	1	1	1537.9	1536.89	1	1536.82	0.074	493	506	0	39.02	0.018	R	ILSGRPPLGFLNPR	L			~Out15_MSMS_0001-C17-1538_0001~
	10	TPP1_HUMAN	Tripeptidyl-peptidase 1	139	61761	4	10.7	6.01	94	1	1	1604.79	1603.79	1	1604.76	-0.9783	507	520	0	57.67	0.00027	R	LYQQHGAGLFDVTR	G			~Out15_MSMS_0001-C17-1605_0001~
	10	TPP1_HUMAN	Tripeptidyl-peptidase 1	139	61761	4	10.7	6.01	114	1	1	1982.95	1981.94	1	1983.14	-1.1986	448	465	0	33.22	0.047	R	AYPDVAALSDGYWVVSNR	V			~Out15_MSMS_0001-C17-1983_0001~
siRNA MELK	11	SODC_HUMAN	Superoxide dismutase [Cu-Zn]	104	16164	1	9.1	5.7	88	1	1	1501.75	1500.74	1	1501.64	-0.8957	11	24	0	104.02	6.2e-09	K	GDGPVQGIINFEQK	E			~Out15_MSMS_0001-C20-1502_0001~
siRNA MELK	12	LMNA_HUMAN	Lamin-A/C	83	74424	4	6	6.57	21	2	1	1023.4	1022.39	1	1023.1	-0.7097	209	216	0	16.35	3.4	K	NIYSEELR	E			~Out15_MSMS_0001-A19-1023_0001~
	12	LMNA_HUMAN	Lamin-A/C	83	74424	4	6	6.57	55	1	1	1165.39	1164.38	1	1165.21	-0.8319	79	89	0	19.46	2.1	K	AAYEAELGDAR	K			~Out15_MSMS_0001-A19-1165_0001~
	12	LMNA_HUMAN	Lamin-A/C	83	74424	4	6	6.57	59	1	1	1182.57	1181.56	1	1182.28	-0.7252	157	166	0	23.38	0.63	R	TLEGELHDLR	G			~Out16_MSMS0029_0001-B19-1183_0001~
	12	LMNA_HUMAN	Lamin-A/C	83	74424	4	6	6.57	69	1	1	1331.64	1330.63	1	1331.54	-0.9098	367	377	0	29.86	0.18	K	LALDMEIHAYR	K			~Out16_MSMS0029_0001-B19-1332_0001~
