# Supplementary material for: Stathmin involvement in the maternal embryonic leucine zipper kinase pathway in glioblastoma
Source: Proteome Sci. 2016 Mar 11;14:6. doi: 10.1186/s12953-016-0094-9 (PMC4788929; doi:10.1186/s12953-016-0094-9)
Supplement: Additional file 3: Table S3. — Table of final selected genes by microarray analyzes. (XLS 22 kb) [file 12953_2016_94_MOESM3_ESM.xls]

## Sheet: Genes
Table S3. Final selected genes by microarray analyses
Gene Symbol	Gene Name	Object Type	Function
ADAM9	ADAM metallopeptidase domain 9	Metalloprotease	cell adhesion, cell adhesion mediated by integrin, cell-cell adhesion mediated by integrin, cell-matrix adhesion
EPHB4	EPH receptor B4	Generic receptor	angiogenesis, cell adhesion, cell migration involved in sprouting angiogenesis, ephrin receptor signaling pathway,
LGALS12	lectin, galactoside-binding, soluble, 12	Generic binding protein	apoptotic process, intrinsic apoptotic signaling pathway
STMN1	stathmin 1	Generic binding protein	cell differentiation, intracellular signal transduction, microtubule depolymerization, mitotic spindle organization
WISP1	WNT1 inducible signaling pathway protein 1	Generic binding protein	Wnt signaling pathway, cell adhesion, cell-cell signaling, regulation of cell growth, signal transduction
